# Supplementary material for: Linking microbiome structure to functional analysis identifies resilient Pseudarthrobacter, Pseudomonas, and Streptomyces antagonists of Phytophthora infestans in tomato
Source: Front Microbiol. 2026 May 1;17:1810932. doi: 10.3389/fmicb.2026.1810932 (PMC13177180; doi:10.3389/fmicb.2026.1810932)
Supplement: Supplementary file 1 [file Table_1.xlsx]

## Sheet: Sheet1
						Activity against	Activity against
Isolate code	Sample source	Soil origin	Isolation temperature (°C)	Isolation media	Date of isolation	P. infestans	A. solani
Pb1	Healthy phyllosphere	Soil A	28	Nutrient agar	2023-04-13	no	no
Pb2	Healthy rhizosphere	Soil A	28	Nutrient agar	2023-04-13	no	no
Pb3	Diseased phyllosphere	Soil A	28	Nutrient agar	2023-04-13	no	no
Pb4	Healthy rhizosphere	Soil B	28	Nutrient agar	2023-04-14	no	no
Pb5	Healthy rhizosphere	Soil A	28	Nutrient agar	2023-04-13	no	no
Pb6	Healthy phyllosphere	Soil A	28	Nutrient agar	2023-04-13	no	no
Pb7	Diseased phyllosphere	Soil A	28	Nutrient agar	2023-04-13	no	no
Pb8	Healthy rhizosphere	Soil A	28	Nutrient agar	2023-04-13	no	no
Pb9	Diseased phyllosphere	Soil A	28	Nutrient agar	2023-04-13	no	no
Pb10	Diseased phyllosphere	Soil A	28	Nutrient agar	2023-04-13	no	no
Pb11	Healthy rhizosphere	Soil B	28	Nutrient agar	2023-04-14	no	no
Pb12	Diseased phyllosphere	Soil A	28	Nutrient agar	2023-04-13	no	no
Pb13	Healthy rhizosphere	Soil B	28	Nutrient agar	2023-04-14	no	no
Pb14	Diseased phyllosphere	Soil A	28	Nutrient agar	2023-04-13	no	no
Pb15	Diseased phyllosphere	Soil A	28	Nutrient agar	2023-04-13	yes	yes
Pb16	Healthy rhizosphere	Soil B	28	Nutrient agar	2023-04-13	yes	yes
Pb17	Healthy rhizosphere	Soil A	28	Nutrient agar	2023-04-13	no	no
Pb18	Healthy rhizosphere	Soil B	28	Nutrient agar	2023-04-13	no	no
Pb19	Healthy rhizosphere	Soil B	28	Nutrient agar	2023-04-14	no	no
Pb20	Diseased phyllosphere	Soil A	28	Nutrient agar	2023-04-13	no	no
Pb21	Healthy rhizosphere	Soil B	28	Nutrient agar	2023-04-14	no	no
Pb22	Healthy rhizosphere	Soil B	28	Nutrient agar	2023-04-13	yes	yes
Pb23	Diseased phyllosphere	Soil A	28	Nutrient agar	2023-04-13	yes	yes
Pb24	Healthy rhizosphere	Soil B	28	Nutrient agar	2023-04-14	no	no
Pb25	Healthy rhizosphere	Soil B	28	Nutrient agar	2023-04-13	yes	yes
Pb26	Healthy rhizosphere	Soil B	28	Nutrient agar	2023-04-13	no	no
Pb27	Healthy rhizosphere	Soil B	28	Nutrient agar	2023-04-14	yes	yes
Pb28	Healthy rhizosphere	Soil B	28	Nutrient agar	2023-04-14	no	no
Pb29	Healthy rhizosphere	Soil B	28	Nutrient agar	2023-04-13	yes	yes
Pb30	Healthy rhizosphere	Soil B	28	Nutrient agar	2023-04-13	no	no
Pb31	Healthy rhizosphere	Soil B	28	Nutrient agar	2023-04-14	no	no
Pb32	Healthy rhizosphere	Soil A	28	Nutrient agar	2023-04-13	no	no
Pb33	Healthy phyllosphere	Soil A	28	Nutrient agar	2023-04-13	no	no
Pb34	Healthy rhizosphere	Soil A	28	Nutrient agar	2023-04-13	no	no
Pb35	Healthy rhizosphere	Soil A	28	Nutrient agar	2023-04-13	no	no
Pb36	Healthy rhizosphere	Soil B	28	Nutrient agar	2023-04-14	no	no
Pb37	Healthy phyllosphere	Soil A	28	Nutrient agar	2023-04-13	no	no
Pb38	Healthy rhizosphere	Soil B	28	Nutrient agar	2023-04-14	no	no
Pb39	Healthy rhizosphere	Soil B	28	Nutrient agar	2023-04-14	yes	yes
Pb40	Healthy rhizosphere	Soil B	28	Nutrient agar	2023-04-13	no	no
Pb41	Healthy rhizosphere	Soil B	28	Nutrient agar	2023-04-14	no	no
Pb42	Healthy rhizosphere	Soil A	28	Nutrient agar	2023-04-13	no	no
Pb43	Healthy rhizosphere	Soil A	28	Nutrient agar	2023-04-13	no	no
Pb44	Healthy rhizosphere	Soil A	28	Nutrient agar	2023-04-13	no	no
Pb45	Healthy phyllosphere	Soil A	28	Nutrient agar	2023-04-13	no	no
Pb46	Healthy rhizosphere	Soil B	28	Nutrient agar	2023-04-14	no	no
Pb47	Healthy rhizosphere	Soil A	28	Nutrient agar	2023-04-13	no	no
Pb48	Healthy rhizosphere	Soil A	28	Nutrient agar	2023-04-13	no	no
Pb49	Diseased phyllosphere	Soil A	28	Nutrient agar	2023-04-13	no	no
Pb50	Healthy rhizosphere	Soil B	28	Nutrient agar	2023-04-14	no	no
Pb51	Healthy rhizosphere	Soil A	28	Nutrient agar	2023-04-13	no	no
Pb52	Healthy rhizosphere	Soil A	28	Nutrient agar	2023-04-13	no	no
Pb53	Healthy phyllosphere	Soil A	28	Nutrient agar	2023-04-13	no	no
Pb54	Diseased phyllosphere	Soil A	28	Nutrient agar	2023-04-13	no	no
Pb55	Healthy rhizosphere	Soil A	28	Nutrient agar	2023-04-13	no	no
Pb56	Healthy rhizosphere	Soil A	28	Nutrient agar	2023-04-13	no	no
Pb57	Healthy rhizosphere	Soil B	28	Nutrient agar	2023-04-14	no	no
Pb58	Diseased phyllosphere	Soil A	28	Nutrient agar	2023-04-13	no	no
Pb59	Healthy rhizosphere	Soil A	28	Nutrient agar	2023-04-13	no	no
Pb60	Healthy phyllosphere	Soil A	21	Nutrient agar	2023-04-17	no	no
Pb61	Healthy phyllosphere	Soil A	21	Nutrient agar	2023-04-17	no	no
Pb62	Diseased rhizosphere	Soil A	21	Nutrient agar	2023-04-17	no	no
Pb63	Healthy phyllosphere	Soil A	21	Nutrient agar	2023-04-17	no	no
Pb64	Healthy phyllosphere	Soil A	14	Nutrient agar	2023-04-17	no	no
Pb65	Healthy phyllosphere	Soil A	21	Nutrient agar	2023-04-17	no	no
Pb66	Healthy phyllosphere	Soil A	21	Nutrient agar	2023-04-17	no	no
Pb67	Healthy phyllosphere	Soil A	21	Nutrient agar	2023-04-17	no	no
Pb68	Healthy phyllosphere	Soil A	21	Nutrient agar	2023-04-17	no	no
Pb69	Healthy phyllosphere	Soil A	14	Nutrient agar	2023-04-17	no	no
Pb70	Healthy rhizosphere	Soil A	14	Nutrient agar	2023-04-17	no	no
Pb71	Healthy phyllosphere	Soil A	21	Nutrient agar	2023-04-17	no	no
Pb72	Diseased rhizosphere	Soil A	21	Nutrient agar	2023-04-17	no	no
Pb73	Healthy rhizosphere	Soil A	14	Nutrient agar	2023-04-17	no	no
Pb74	Healthy rhizosphere	Soil A	14	Nutrient agar	2023-04-17	no	no
Pb75	Healthy rhizosphere	Soil A	14	Nutrient agar	2023-04-17	no	no
Pb76	Healthy rhizosphere	Soil A	14	Nutrient agar	2023-04-17	no	no
Pb77	Diseased phyllosphere	Soil A	21	Nutrient agar	2023-04-17	no	no
Pb78	Healthy rhizosphere	Soil A	14	Nutrient agar	2023-04-17	no	no
Pb79	Diseased rhizosphere	Soil A	21	Nutrient agar	2023-04-17	no	no
Pb80	Healthy rhizosphere	Soil A	14	Nutrient agar	2023-04-17	no	no
Pb81	Healthy phyllosphere	Soil A	14	Nutrient agar	2023-04-17	no	no
Pb82	Diseased phyllosphere	Soil B	21	Nutrient agar	2023-04-17	no	no
Pb83	Diseased phyllosphere	Soil B	21	Nutrient agar	2023-04-17	no	no
Pb84	Diseased phyllosphere	Soil B	21	Nutrient agar	2023-04-17	no	no
Pb85	Diseased phyllosphere	Soil B	21	Nutrient agar	2023-04-17	no	no
Pb86	Diseased phyllosphere	Soil A	21	Nutrient agar	2023-04-17	no	no
Pb87	Diseased phyllosphere	Soil B	21	Nutrient agar	2023-04-17	no	no
Pb88	Diseased phyllosphere	Soil A	21	Nutrient agar	2023-04-17	yes	no
Pb89	Diseased phyllosphere	Soil B	21	Nutrient agar	2023-04-17	no	no
Pb90	Diseased phyllosphere	Soil B	21	Nutrient agar	2023-04-17	no	no
Pb91	Diseased phyllosphere	Soil A	21	Nutrient agar	2023-04-17	no	no
Pb92	Diseased phyllosphere	Soil A	21	Nutrient agar	2023-04-17	no	no
Pb93	Diseased phyllosphere	Soil A	21	Nutrient agar	2023-04-17	no	no
Pb94	Diseased phyllosphere	Soil A	21	Nutrient agar	2023-04-17	no	no
Pb95	Diseased phyllosphere	Soil A	21	Nutrient agar	2023-04-17	no	no
Pb96	Diseased phyllosphere	Soil A	21	Nutrient agar	2023-04-17	no	no
Pb97	Diseased phyllosphere	Soil A	21	Nutrient agar	2023-04-17	no	no
Pb98	Diseased phyllosphere	Soil A	21	Nutrient agar	2023-04-17	no	no
Pb99	Diseased phyllosphere	Soil A	21	Nutrient agar	2023-04-17	no	no
Pb100	Diseased phyllosphere	Soil A	21	Nutrient agar	2023-04-17	no	no
Pb101	Healthy phyllosphere	Soil A	14	Nutrient agar	2023-04-17	no	no
Pb102	Diseased phyllosphere	Soil A	21	Nutrient agar	2023-04-17	no	no
Pb103	Diseased phyllosphere	Soil A	21	Nutrient agar	2023-04-17	yes	no
Pb104	Diseased phyllosphere	Soil A	21	Nutrient agar	2023-04-17	no	no
Pb105	Diseased rhizosphere	Soil B	14	Nutrient agar	2023-04-17	yes	yes
Pb106	Diseased rhizosphere	Soil B	14	Nutrient agar	2023-04-17	yes	yes
Pb107	Diseased rhizosphere	Soil B	14	Nutrient agar	2023-04-17	no	yes
Pb108	Diseased rhizosphere	Soil B	14	Nutrient agar	2023-04-17	no	no
Pb109	Diseased rhizosphere	Soil B	14	Nutrient agar	2023-04-17	yes	yes
Pb110	Diseased rhizosphere	Soil B	14	Nutrient agar	2023-04-17	yes	yes
Pb111	Diseased rhizosphere	Soil B	14	Nutrient agar	2023-04-17	yes	yes
Pb112	Diseased phyllosphere	Soil B	21	Nutrient agar	2023-04-17	no	no
Pb113	Diseased phyllosphere	Soil A	14	Nutrient agar	2023-04-17	yes	no
Pb114	Diseased rhizosphere	Soil B	14	Nutrient agar	2023-04-17	yes	yes
Pb115	Diseased phyllosphere	Soil A	14	Nutrient agar	2023-04-17	no	no
Pb116	Diseased phyllosphere	Soil A	14	Nutrient agar	2023-04-17	no	no
Pb117	Diseased phyllosphere	Soil A	14	Nutrient agar	2023-04-17	no	no
Pb118	Diseased rhizosphere	Soil B	14	Nutrient agar	2023-04-17	no	no
Pb119	Diseased phyllosphere	Soil A	14	Nutrient agar	2023-04-17	no	no
Pb120	Diseased phyllosphere	Soil A	14	Nutrient agar	2023-04-17	no	no
Pb121	Diseased rhizosphere	Soil B	14	Nutrient agar	2023-04-17	no	no
Pb122	Diseased phyllosphere	Soil A	14	Nutrient agar	2023-04-17	no	no
Pb123	Healthy phyllosphere	Soil A	21	Nutrient agar	2023-04-17	no	no
Pb124	Healthy rhizosphere	Soil A	14	Nutrient agar	2023-04-17	no	no
Pb125	Healthy phyllosphere	Soil A	14	Nutrient agar	2023-04-17	no	no
Pb126	Diseased phyllosphere	Soil A	14	Nutrient agar	2023-04-17	yes	yes
Pb127	Diseased rhizosphere	Soil A	21	Nutrient agar	2023-04-17	no	no
Pb128	Diseased phyllosphere	Soil A	21	Nutrient agar	2023-04-17	no	no
Pb129	Diseased phyllosphere	Soil A	21	Nutrient agar	2023-04-17	no	no
Pb130	Diseased phyllosphere	Soil A	14	Nutrient agar	2023-04-17	no	no
Pb131	Diseased phyllosphere	Soil A	21	Nutrient agar	2023-04-17	no	no
Pb132	Healthy rhizosphere	Soil A	14	Nutrient agar	2023-04-17	no	no
Pb133	Healthy phyllosphere	Soil A	14	Nutrient agar	2023-04-17	no	no
Pb134	Healthy phyllosphere	Soil A	14	Nutrient agar	2023-04-17	no	no
Pb135	Healthy phyllosphere	Soil A	14	Nutrient agar	2023-04-17	no	no
Pb136	Diseased rhizosphere	Soil B	14	Nutrient agar	2023-04-17	no	no
Pb137	Diseased phyllosphere	Soil A	21	Nutrient agar	2023-04-17	no	no
Pb138	Diseased rhizosphere	Soil B	14	Nutrient agar	2023-04-17	no	no
Pb139	Healthy phyllosphere	Soil A	14	Nutrient agar	2023-04-17	no	no
Pb140	Diseased phyllosphere	Soil B	21	Nutrient agar	2023-04-17	no	no
Pb141	Diseased phyllosphere	Soil A	21	Nutrient agar	2023-04-17	no	no
Pb142	Diseased phyllosphere	Soil A	21	Nutrient agar	2023-04-17	no	no
Pb143	Diseased phyllosphere	Soil A	21	Nutrient agar	2023-04-17	no	no
Pb144	Diseased rhizosphere	Soil A	28	Nutrient agar	2023-04-13	no	no
Pb145	Diseased rhizosphere	Soil A	28	Nutrient agar	2023-04-14	no	no
Pb146	Diseased rhizosphere	Soil A	28	Nutrient agar	2023-04-14	no	no
Pb147	Diseased rhizosphere	Soil A	28	Nutrient agar	2023-04-14	no	no
Pb148	Healthy rhizosphere	Soil B	28	Nutrient agar	2023-04-13	no	no
Pb149	Diseased rhizosphere	Soil A	28	Nutrient agar	2023-04-14	no	no
Pb150	Diseased rhizosphere	Soil A	28	Nutrient agar	2023-04-14	yes	yes
Pb151	Diseased rhizosphere	Soil A	28	Nutrient agar	2023-04-14	yes	yes
Pb152	Diseased rhizosphere	Soil A	28	Nutrient agar	2023-04-14	yes	no
Pb153	Diseased phyllosphere	Soil B	21	Nutrient agar	2023-04-17	no	no
Pb154	Diseased phyllosphere	Soil B	28	Nutrient agar	2023-04-17	yes	no
Pb155	Healthy rhizosphere	Soil B	28	Nutrient agar	2023-04-13	no	no
Pb156	Diseased phyllosphere	Soil B	21	Nutrient agar	2023-04-17	no	no
Pb157	Healthy rhizosphere	Soil B	28	Nutrient agar	2023-04-13	no	no
Pb158	Diseased phyllosphere	Soil B	21	Nutrient agar	2023-04-17	no	no
Pb159	Healthy rhizosphere	Soil A	14	Nutrient agar	2023-04-17	no	no
Pb160	Diseased rhizosphere	Soil A	28	Nutrient agar	2023-04-17	yes	no
Pb161	Healthy rhizosphere	Soil A	14	Nutrient agar	2023-04-17	no	no
Pb162	Diseased phyllosphere	Soil B	21	Nutrient agar	2023-04-17	no	no
Pb163	Healthy rhizosphere	Soil A	14	Nutrient agar	2023-04-17	no	no
Pb164	Diseased phyllosphere	Soil B	21	Nutrient agar	2023-04-17	no	no
Pb165	Diseased phyllosphere	Soil B	21	Nutrient agar	2023-04-17	no	no
Pb166	Healthy rhizosphere	Soil B	28	Nutrient agar	2023-04-13	no	no
Pb167	Diseased phyllosphere	Soil B	21	Nutrient agar	2023-04-17	no	no
Pb168	Diseased rhizosphere	Soil A	28	Nutrient agar	2023-04-13	yes	no
Pb169	Diseased phyllosphere	Soil B	21	Nutrient agar	2023-04-17	yes	yes
Pb170	Healthy rhizosphere	Soil B	28	Nutrient agar	2023-04-13	yes	yes
Pb171	Diseased phyllosphere	Soil B	21	Nutrient agar	2023-04-17	yes	yes
Pb172	Healthy rhizosphere	Soil A	14	Nutrient agar	2023-04-17	yes	no
Pb173	Diseased phyllosphere	Soil B	21	Nutrient agar	2023-04-17	no	no
Pb174	Healthy rhizosphere	Soil A	14	Nutrient agar	2023-04-17	no	no
Pb175	Healthy rhizosphere	Soil A	14	Nutrient agar	2023-04-17	no	no
Pb176	Diseased rhizosphere	Soil A	28	Nutrient agar	2023-04-13	yes	yes
Pb177	Diseased phyllosphere	Soil B	28	Nutrient agar	2023-04-17	yes	no
Pb178	Healthy rhizosphere	Soil A	21	Nutrient agar	2023-04-17	no	no
Pb179	Healthy rhizosphere	Soil A	21	Nutrient agar	2023-04-17	no	no
Pb180	Healthy rhizosphere	Soil A	21	Nutrient agar	2023-04-17	yes	no
Pb181	Healthy rhizosphere	Soil A	21	Nutrient agar	2023-04-17	no	no
Pb182	Healthy rhizosphere	Soil A	21	Nutrient agar	2023-04-17	no	no
Pb183	Healthy rhizosphere	Soil A	21	Nutrient agar	2023-04-17	no	no
Pb184	Healthy rhizosphere	Soil A	21	Nutrient agar	2023-04-17	no	no
Pb185	Healthy phyllosphere	Soil A	21	Nutrient agar	2023-04-17	no	no
Pb186	Healthy phyllosphere	Soil A	21	Nutrient agar	2023-04-17	no	no
Pb187	Healthy phyllosphere	Soil A	21	Nutrient agar	2023-04-17	no	no
Pb188	Healthy rhizosphere	Soil A	21	Nutrient agar	2023-04-17	no	no
Pb189	Healthy rhizosphere	Soil A	21	Nutrient agar	2023-04-17	no	no
Pb190	Diseased rhizosphere	Soil A	21	Nutrient agar	2023-04-17	no	no
Pb191	Diseased rhizosphere	Soil A	21	Nutrient agar	2023-04-17	no	no
Pb192	Diseased rhizosphere	Soil A	21	Nutrient agar	2023-04-17	no	no
Pb193	Healthy rhizosphere	Soil A	14	Nutrient agar	2023-04-17	yes	yes
Pb194	Diseased rhizosphere	Soil A	21	Nutrient agar	2023-04-17	no	no
Pb195	Diseased rhizosphere	Soil A	21	Nutrient agar	2023-04-17	no	no
Pb196	Healthy rhizosphere	Soil A	14	Nutrient agar	2023-04-17	no	no
Pb197	Diseased rhizosphere	Soil A	21	Nutrient agar	2023-04-17	no	no
Pb198	Diseased rhizosphere	Soil A	21	Nutrient agar	2023-04-17	no	no
Pb199	Diseased rhizosphere	Soil A	21	Nutrient agar	2023-04-17	no	no
Pb200	Diseased rhizosphere	Soil A	21	Nutrient agar	2023-04-17	no	no
Pb201	Diseased rhizosphere	Soil B	28	Nutrient agar	2023-04-13	no	no
Pb202	Diseased phyllosphere	Soil A	28	M9 agar agar	2023-04-17	no	no
Pb203	Diseased phyllosphere	Soil A	28	M9 agar agar	2023-04-17	no	no
Pb204	Diseased phyllosphere	Soil A	28	M9 agar agar	2023-04-17	no	no
Pb205	Diseased phyllosphere	Soil A	28	M9 agar agar	2023-04-17	no	no
Pb206	Diseased phyllosphere	Soil A	28	M9 agar agar	2023-04-17	no	no
Pb207	Diseased rhizosphere	Soil A	28	M9 agar agar	2023-04-17	no	no
Pb208	Diseased phyllosphere	Soil A	28	M9 agar agar	2023-04-17	no	no
Pb209	Diseased rhizosphere	Soil A	28	M9 agar agar	2023-04-17	no	no
Pb210	Diseased phyllosphere	Soil A	28	M9 agar agar	2023-04-17	no	no
Pb211	Healthy rhizosphere	Soil A	28	Nutrient agar	2023-04-20	no	no
Pb212	Healthy rhizosphere	Soil A	21	Nutrient agar	2023-04-17	no	no
Pb213	Healthy rhizosphere	Soil A	28	Nutrient agar	2023-04-20	no	no
Pb214	Diseased rhizosphere	Soil A	28	M9 agar agar	2023-04-17	no	no
Pb215	Diseased rhizosphere	Soil A	28	M9 agar agar	2023-04-17	no	no
Pb216	Diseased phyllosphere	Soil A	28	M9 agar agar	2023-04-17	no	no
Pb217	Diseased phyllosphere	Soil A	28	M9 agar agar	2023-04-17	no	no
Pb218	Diseased phyllosphere	Soil A	28	M9 agar agar	2023-04-17	no	no
Pb219	Diseased phyllosphere	Soil A	28	M9 agar agar	2023-04-17	no	no
Pb220	Diseased phyllosphere	Soil A	28	M9 agar agar	2023-04-17	no	no
Pb221	Diseased phyllosphere	Soil A	28	M9 agar agar	2023-04-17	no	no
Pb222	Diseased phyllosphere	Soil A	28	M9 agar agar	2023-04-17	no	no
Pb223	Healthy rhizosphere	Soil A	28	Nutrient agar	2023-04-20	no	no
Pb224	Diseased phyllosphere	Soil A	28	M9 agar agar	2023-04-17	no	no
Pb225	Diseased rhizosphere	Soil A	28	M9 agar agar	2023-04-17	no	no
Pb226	Healthy rhizosphere	Soil A	28	Nutrient agar	2023-04-20	no	no
Pb227	Diseased rhizosphere	Soil A	28	M9 agar agar	2023-04-17	no	no
Pb228	Diseased rhizosphere	Soil A	28	M9 agar agar	2023-04-17	no	no
Pb229	Diseased rhizosphere	Soil A	28	M9 agar agar	2023-04-17	no	no
Pb230	Healthy rhizosphere	Soil A	28	Nutrient agar	2023-04-20	no	no
Pb231	Healthy rhizosphere	Soil A	21	Nutrient agar	2023-04-17	no	no
Pb232	Healthy rhizosphere	Soil A	21	Nutrient agar	2023-04-17	no	no
Pb233	Diseased rhizosphere	Soil A	21	Nutrient agar	2023-04-17	no	no
Pb234	Diseased rhizosphere	Soil A	21	Nutrient agar	2023-04-17	no	no
Pb235	Diseased rhizosphere	Soil A	21	Nutrient agar	2023-04-17	no	no
Pb236	Diseased rhizosphere	Soil A	21	Nutrient agar	2023-04-17	no	no
Pb237	Diseased rhizosphere	Soil A	21	Nutrient agar	2023-04-17	no	no
Pb238	Diseased rhizosphere	Soil A	21	Nutrient agar	2023-04-17	no	no
Pb239	Diseased rhizosphere	Soil A	21	Nutrient agar	2023-04-17	no	no
Pb240	Diseased rhizosphere	Soil A	21	Nutrient agar	2023-04-17	yes	yes
Pb241	Diseased rhizosphere	Soil A	21	Nutrient agar	2023-04-17	yes	yes
Pb242	Diseased rhizosphere	Soil B	28	Nutrient agar	2023-04-13	yes	yes
Pb243	Healthy rhizosphere	Soil A	14	Nutrient agar	2023-04-17	no	no
Pb244	Diseased rhizosphere	Soil A	21	Nutrient agar	2023-04-17	yes	yes
Pb245	Healthy rhizosphere	Soil A	21	Nutrient agar	2023-04-17	no	no
Pb246	Healthy rhizosphere	Soil A	21	Nutrient agar	2023-04-17	no	no
Pb247	Healthy rhizosphere	Soil A	21	Nutrient agar	2023-04-17	yes	no
Pb248	Diseased rhizosphere	Soil B	28	Nutrient agar	2023-04-13	no	no
Pb249	Diseased phyllosphere	Soil B	28	Nutrient agar	2023-04-17	no	no
Pb250	Diseased rhizosphere	Soil B	28	Nutrient agar	2023-04-13	yes	yes
Pb251	Diseased phyllosphere	Soil B	28	Nutrient agar	2023-04-17	no	no
Pb252	Diseased phyllosphere	Soil B	28	Nutrient agar	2023-04-13	yes	yes
Pb253	Diseased rhizosphere	Soil B	28	Nutrient agar	2023-04-13	no	no
Pb254	Diseased phyllosphere	Soil B	28	Nutrient agar	2023-04-17	no	no
Pb255	Healthy phyllosphere	Soil A	21	Nutrient agar	2023-04-17	no	no
Pb256	Diseased rhizosphere	Soil B	28	Nutrient agar	2023-04-13	no	no
Pb257	Diseased rhizosphere	Soil B	28	Nutrient agar	2023-04-13	yes	yes
Pb258	Diseased phyllosphere	Soil A	28	M9 agar agar	2023-04-17	no	no
Pb259	Diseased phyllosphere	Soil B	28	Nutrient agar	2023-04-13	no	no
Pb260	Diseased rhizosphere	Soil B	28	Nutrient agar	2023-04-13	no	no
Pb261	Diseased phyllosphere	Soil A	28	M9 agar agar	2023-04-17	no	no
Pb262	Diseased phyllosphere	Soil B	28	Nutrient agar	2023-04-13	no	no
Pb263	Diseased phyllosphere	Soil B	28	Nutrient agar	2023-04-17	no	no
Pb264	Diseased phyllosphere	Soil B	28	Nutrient agar	2023-04-17	no	no
Pb265	Diseased rhizosphere	Soil B	28	Nutrient agar	2023-04-13	no	no
Pb266	Diseased phyllosphere	Soil B	28	Nutrient agar	2023-04-13	no	no
Pb267	Diseased rhizosphere	Soil B	28	Nutrient agar	2023-04-13	no	no
Pb268	Diseased phyllosphere	Soil B	28	Nutrient agar	2023-04-13	yes	yes
Pb269	Diseased phyllosphere	Soil B	28	Nutrient agar	2023-04-17	no	no
Pb270	Diseased rhizosphere	Soil B	28	Nutrient agar	2023-04-13	no	no
Pb271	Diseased rhizosphere	Soil B	28	Nutrient agar	2023-04-13	yes	yes
Pb272	Diseased phyllosphere	Soil B	28	Nutrient agar	2023-04-17	no	no
Pb273	Diseased phyllosphere	Soil B	28	Nutrient agar	2023-04-17	no	no
Pb274	Healthy phyllosphere	Soil A	21	Nutrient agar	2023-04-17	no	no
Pb275	Diseased phyllosphere	Soil A	14	Nutrient agar	2023-04-17	no	no
Pb276	Diseased rhizosphere	Soil A	28	Nutrient agar	2023-04-13	no	no
Pb277	Diseased phyllosphere	Soil B	28	Nutrient agar	2023-04-13	no	no
Pb278	Diseased phyllosphere	Soil A	28	M9 agar agar	2023-04-17	no	no
Pb279	Diseased phyllosphere	Soil B	28	Nutrient agar	2023-04-17	no	no
Pb280	Diseased phyllosphere	Soil B	28	Nutrient agar	2023-04-17	no	no
Pb281	Diseased phyllosphere	Soil B	28	Nutrient agar	2023-04-13	no	no
Pb282	Diseased rhizosphere	Soil B	28	Nutrient agar	2023-04-13	no	no
Pb283	Diseased phyllosphere	Soil B	28	Nutrient agar	2023-04-17	no	no
Pb284	Diseased rhizosphere	Soil B	28	Nutrient agar	2023-04-13	yes	no
Pb285	Diseased rhizosphere	Soil B	28	Nutrient agar	2023-04-13	yes	yes
Pb286	Diseased rhizosphere	Soil B	28	Nutrient agar	2023-04-13	no	no
Pb287	Diseased phyllosphere	Soil A	28	M9 agar agar	2023-04-17	no	no
Pb288	Diseased rhizosphere	Soil B	28	Nutrient agar	2023-04-13	no	no
Pb289	Diseased phyllosphere	Soil B	28	Nutrient agar	2023-04-17	no	no
Pb290	Diseased phyllosphere	Soil A	28	M9 agar agar	2023-04-17	no	no
Pb291	Healthy phyllosphere	Soil A	21	Nutrient agar	2023-04-17	no	no
Pb292	Healthy rhizosphere	Soil A	21	Nutrient agar	2023-04-17	no	no
Pb293	Diseased phyllosphere	Soil B	14	Nutrient agar	2023-04-17	no	no
Pb294	Diseased phyllosphere	Soil B	14	Nutrient agar	2023-04-17	no	no
Pb295	Diseased phyllosphere	Soil B	14	Nutrient agar	2023-04-17	no	no
Pb296	Diseased phyllosphere	Soil B	14	Nutrient agar	2023-04-17	no	no
Pb297	Diseased phyllosphere	Soil B	14	Nutrient agar	2023-04-17	no	no
Pb298	Healthy rhizosphere	Soil B	14	Nutrient agar	2023-04-17	yes	yes
Pb299	Diseased rhizosphere	Soil B	14	Nutrient agar	2023-04-17	no	no
Pb300	Healthy rhizosphere	Soil B	14	Nutrient agar	2023-04-17	no	no
Pb301	Healthy rhizosphere	Soil B	14	Nutrient agar	2023-04-17	yes	yes
Pb302	Diseased rhizosphere	Soil A	14	Nutrient agar	2023-04-17	no	no
Pb303	Healthy rhizosphere	Soil B	14	Nutrient agar	2023-04-17	no	no
Pb304	Diseased rhizosphere	Soil A	14	Nutrient agar	2023-04-17	no	no
Pb305	Diseased rhizosphere	Soil A	14	Nutrient agar	2023-04-17	no	no
Pb306	Diseased rhizosphere	Soil A	14	Nutrient agar	2023-04-17	no	no
Pb307	Diseased rhizosphere	Soil A	14	Nutrient agar	2023-04-17	yes	yes
Pb308	Healthy rhizosphere	Soil B	14	Nutrient agar	2023-04-17	yes	yes
Pb309	Healthy rhizosphere	Soil B	14	Nutrient agar	2023-04-17	yes	yes
Pb310	Diseased rhizosphere	Soil A	14	Nutrient agar	2023-04-17	yes	yes
Pb311	Diseased rhizosphere	Soil A	14	Nutrient agar	2023-04-17	no	no
Pb312	Diseased rhizosphere	Soil B	21	Nutrient agar	2023-04-17	yes	yes
Pb313	Diseased rhizosphere	Soil B	21	Nutrient agar	2023-04-17	no	yes
Pb314	Diseased rhizosphere	Soil B	21	Nutrient agar	2023-04-17	no	no
Pb315	Diseased rhizosphere	Soil B	21	Nutrient agar	2023-04-17	yes	yes
Pb316	Diseased rhizosphere	Soil B	21	Nutrient agar	2023-04-17	no	yes
Pb317	Diseased rhizosphere	Soil B	21	Nutrient agar	2023-04-17	no	yes
Pb318	Diseased rhizosphere	Soil B	21	Nutrient agar	2023-04-17	no	no
Pb319	Diseased rhizosphere	Soil B	21	Nutrient agar	2023-04-17	no	no
Pb320	Diseased rhizosphere	Soil B	21	Nutrient agar	2023-04-17	no	yes
Pb321	Diseased rhizosphere	Soil B	21	Nutrient agar	2023-04-17	yes	yes
Pb322	Diseased rhizosphere	Soil B	21	Nutrient agar	2023-04-17	yes	yes
Pb323	Diseased rhizosphere	Soil B	21	Nutrient agar	2023-04-17	no	no
Pb324	Diseased rhizosphere	Soil B	21	Nutrient agar	2023-04-17	no	no
Pb325	Diseased rhizosphere	Soil B	21	Nutrient agar	2023-04-17	no	no
Pb326	Healthy rhizosphere	Soil B	14	M9 agar agar	2023-04-18	no	no
Pb327	Diseased rhizosphere	Soil B	21	Nutrient agar	2023-04-17	no	no
Pb328	Healthy rhizosphere	Soil B	14	M9 agar agar	2023-04-18	yes	yes
Pb329	Healthy rhizosphere	Soil B	14	M9 agar agar	2023-04-18	no	no
Pb330	Healthy rhizosphere	Soil B	14	M9 agar agar	2023-04-18	no	no
Pb331	Healthy rhizosphere	Soil B	14	M9 agar agar	2023-04-18	yes	yes
Pb332	Healthy rhizosphere	Soil B	14	M9 agar agar	2023-04-18	no	no
Pb333	Healthy rhizosphere	Soil B	14	M9 agar agar	2023-04-18	no	no
Pb334	Diseased phyllosphere	Soil A	14	M9 agar agar	2023-04-18	no	no
Pb335	Diseased phyllosphere	Soil A	14	M9 agar agar	2023-04-18	no	no
Pb336	Diseased phyllosphere	Soil A	14	M9 agar agar	2023-04-18	no	no
Pb337	Diseased phyllosphere	Soil A	14	M9 agar agar	2023-04-18	no	no
Pb338	Diseased phyllosphere	Soil A	14	M9 agar agar	2023-04-18	no	no
Pb339	Diseased phyllosphere	Soil A	14	M9 agar agar	2023-04-18	yes	yes
Pb340	Diseased phyllosphere	Soil B	21	M9 agar agar	2023-04-18	yes	no
Pb341	Diseased phyllosphere	Soil B	14	M9 agar agar	2023-04-18	yes	no
Pb342	Diseased phyllosphere	Soil B	21	M9 agar agar	2023-04-18	yes	no
Pb343	Diseased phyllosphere	Soil B	21	M9 agar agar	2023-04-18	no	no
Pb344	Diseased phyllosphere	Soil B	14	M9 agar agar	2023-04-18	no	no
Pb345	Diseased phyllosphere	Soil B	21	M9 agar agar	2023-04-18	no	no
Pb346	Diseased phyllosphere	Soil B	21	M9 agar agar	2023-04-18	no	no
Pb347	Diseased phyllosphere	Soil B	21	M9 agar agar	2023-04-18	no	no
Pb348	Diseased phyllosphere	Soil B	21	M9 agar agar	2023-04-18	no	no
Pb349	Diseased phyllosphere	Soil B	21	M9 agar agar	2023-04-18	no	no
Pb350	Diseased phyllosphere	Soil B	21	M9 agar agar	2023-04-18	no	no
Pb351	Diseased phyllosphere	Soil B	21	M9 agar agar	2023-04-18	no	no
Pb352	Diseased rhizosphere	Soil B	21	M9 agar agar	2023-04-18	no	no
Pb353	Diseased phyllosphere	Soil B	21	M9 agar agar	2023-04-18	no	no
Pb354	Diseased rhizosphere	Soil B	21	M9 agar agar	2023-04-18	no	no
Pb355	Diseased rhizosphere	Soil B	21	M9 agar agar	2023-04-18	yes	yes
Pb356	Diseased rhizosphere	Soil B	21	M9 agar agar	2023-04-18	no	no
Pb357	Diseased rhizosphere	Soil B	21	M9 agar agar	2023-04-18	yes	yes
Pb358	Diseased rhizosphere	Soil A	21	M9 agar agar	2023-04-18	no	no
Pb359	Diseased rhizosphere	Soil A	21	M9 agar agar	2023-04-18	no	no
Pb360	Diseased rhizosphere	Soil A	21	M9 agar agar	2023-04-18	no	no
Pb361	Diseased rhizosphere	Soil B	21	M9 agar agar	2023-04-18	no	no
Pb362	Diseased rhizosphere	Soil A	21	M9 agar agar	2023-04-18	no	no
Pb363	Diseased rhizosphere	Soil A	21	M9 agar agar	2023-04-18	no	no
Pb364	Diseased rhizosphere	Soil A	21	M9 agar agar	2023-04-18	no	no
Pb365	Diseased rhizosphere	Soil A	21	M9 agar agar	2023-04-18	no	no
Pb366	Diseased rhizosphere	Soil A	21	M9 agar agar	2023-04-18	no	no
Pb367	Diseased rhizosphere	Soil A	21	M9 agar agar	2023-04-18	no	no
Pb368	Diseased rhizosphere	Soil A	21	M9 agar agar	2023-04-18	no	no
Pb369	Diseased rhizosphere	Soil A	21	M9 agar agar	2023-04-18	no	no
Pb370	Diseased rhizosphere	Soil A	14	M9 agar agar	2023-04-18	no	no
Pb371	Diseased rhizosphere	Soil A	14	M9 agar agar	2023-04-18	no	no
Pb372	Diseased rhizosphere	Soil A	14	M9 agar agar	2023-04-18	no	no
Pb373	Diseased rhizosphere	Soil A	14	M9 agar agar	2023-04-18	no	no
Pb374	Diseased rhizosphere	Soil A	14	M9 agar agar	2023-04-18	no	no
Pb375	Diseased rhizosphere	Soil A	14	M9 agar agar	2023-04-18	yes	no
Pb376	Diseased rhizosphere	Soil A	14	M9 agar agar	2023-04-18	no	no
Pb377	Diseased rhizosphere	Soil A	14	M9 agar agar	2023-04-18	yes	yes
Pb378	Diseased rhizosphere	Soil A	14	M9 agar agar	2023-04-18	no	no
Pb379	Diseased rhizosphere	Soil A	14	M9 agar agar	2023-04-18	no	no
Pb380	Diseased rhizosphere	Soil A	14	M9 agar agar	2023-04-18	yes	no
Pb381	Diseased rhizosphere	Soil A	14	M9 agar agar	2023-04-18	no	no
Pb382	Diseased phyllosphere	Soil A	14	M9 agar agar	2023-04-18	no	no
Pb383	Diseased phyllosphere	Soil A	14	M9 agar agar	2023-04-18	yes	no
Pb384	Diseased phyllosphere	Soil A	14	M9 agar agar	2023-04-18	yes	no
Pb385	Healthy rhizosphere	Soil B	21	Nutrient agar	2023-04-18	no	no
Pb386	Healthy rhizosphere	Soil B	21	Nutrient agar	2023-04-18	yes	no
Pb387	Healthy rhizosphere	Soil B	21	Nutrient agar	2023-04-18	no	no
Pb388	Healthy rhizosphere	Soil B	21	Nutrient agar	2023-04-18	yes	yes
Pb389	Healthy phyllosphere	Soil A	14	M9 agar agar	2023-04-18	no	no
Pb390	Healthy rhizosphere	Soil B	21	Nutrient agar	2023-04-18	no	no
Pb391	Healthy rhizosphere	Soil B	21	Nutrient agar	2023-04-18	yes	yes
Pb392	Healthy rhizosphere	Soil B	21	Nutrient agar	2023-04-18	yes	yes
Pb393	Healthy rhizosphere	Soil B	21	Nutrient agar	2023-04-18	yes	yes
Pb394	Healthy rhizosphere	Soil B	21	Nutrient agar	2023-04-18	no	no
Pb395	Healthy rhizosphere	Soil B	21	Nutrient agar	2023-04-18	yes	yes
Pb396	Healthy rhizosphere	Soil B	21	Nutrient agar	2023-04-18	yes	yes
Pb397	Healthy rhizosphere	Soil B	21	Nutrient agar	2023-04-18	no	no
Pb398	Diseased rhizosphere	Soil B	14	M9 agar agar	2023-04-18	no	no
Pb399	Diseased rhizosphere	Soil B	14	M9 agar agar	2023-04-18	no	no
Pb400	Healthy rhizosphere	Soil B	21	M9 agar agar	2023-04-18	no	no
Pb401	Healthy rhizosphere	Soil A	14	M9 agar agar	2023-04-18	no	no
Pb402	Healthy rhizosphere	Soil A	14	M9 agar agar	2023-04-18	no	no
Pb403	Healthy rhizosphere	Soil A	21	M9 agar agar	2023-04-18	no	no
Pb404	Healthy rhizosphere	Soil A	21	M9 agar agar	2023-04-18	no	no
Pb405	Healthy rhizosphere	Soil B	21	M9 agar agar	2023-04-18	no	no
Pb406	Healthy rhizosphere	Soil B	21	M9 agar agar	2023-04-18	no	no
Pb407	Diseased phyllosphere	Soil A	21	M9 agar agar	2023-04-18	no	no
Pb408	Diseased rhizosphere	Soil A	14	Nutrient agar	2023-04-17	yes	no
Pb409	Healthy rhizosphere	Soil B	14	Nutrient agar	2023-04-17	no	no
Pb410	Healthy rhizosphere	Soil A	21	Nutrient agar	2023-04-17	no	no
Pb411	Healthy rhizosphere	Soil B	21	Nutrient agar	2023-04-19	no	no
Pb412	Diseased phyllosphere	Soil B	21	M9 agar agar	2023-04-18	no	no
Pb413	Healthy rhizosphere	Soil A	21	Nutrient agar	2023-04-17	no	no
Pb414	Diseased rhizosphere	Soil A	14	Nutrient agar	2023-04-17	no	no
Pb415	Healthy rhizosphere	Soil A	21	M9 agar agar	2023-04-18	no	no
Pb416	Healthy rhizosphere	Soil A	14	M9 agar agar	2023-04-18	yes	yes
Pb417	Healthy rhizosphere	Soil A	14	M9 agar agar	2023-04-18	yes	yes
Pb418	Healthy rhizosphere	Soil A	14	M9 agar agar	2023-04-18	yes	yes
Pb419	Healthy rhizosphere	Soil B	21	M9 agar agar	2023-04-18	no	no
Pb420	Healthy rhizosphere	Soil B	21	M9 agar agar	2023-04-18	no	no
Pb421	Healthy rhizosphere	Soil B	21	M9 agar agar	2023-04-18	no	no
Pb422	Diseased phyllosphere	Soil A	14	M9 agar agar	2023-04-18	no	no
Pb423	Diseased phyllosphere	Soil A	14	M9 agar agar	2023-04-18	no	no
Pb424	Diseased phyllosphere	Soil A	14	M9 agar agar	2023-04-18	no	no
Pb425	Diseased phyllosphere	Soil B	14	M9 agar agar	2023-04-18	yes	yes
Pb426	Diseased phyllosphere	Soil B	14	M9 agar agar	2023-04-18	no	no
Pb427	Healthy rhizosphere	Soil A	21	M9 agar agar	2023-04-18	no	no
Pb428	Healthy rhizosphere	Soil A	21	M9 agar agar	2023-04-18	no	no
Pb429	Healthy rhizosphere	Soil A	14	M9 agar agar	2023-04-18	no	no
Pb430	Healthy rhizosphere	Soil A	14	M9 agar agar	2023-04-18	no	no
Pb431	Healthy rhizosphere	Soil B	21	M9 agar agar	2023-04-18	no	no
Pb432	Healthy rhizosphere	Soil B	21	M9 agar agar	2023-04-18	no	no
Pb433	Healthy rhizosphere	Soil B	21	M9 agar agar	2023-04-18	no	no
Pb434	Diseased phyllosphere	Soil A	21	M9 agar agar	2023-04-18	no	no
Pb435	Diseased phyllosphere	Soil A	14	M9 agar agar	2023-04-18	no	no
Pb436	Diseased phyllosphere	Soil A	14	M9 agar agar	2023-04-18	no	no
Pb437	Diseased phyllosphere	Soil A	14	M9 agar agar	2023-04-18	no	no
Pb438	Diseased phyllosphere	Soil B	14	M9 agar agar	2023-04-18	no	no
Pb439	Diseased phyllosphere	Soil B	14	M9 agar agar	2023-04-18	no	no
Pb440	Diseased phyllosphere	Soil A	14	M9 agar agar	2023-04-18	no	no
Pb441	Diseased phyllosphere	Soil B	14	M9 agar agar	2023-04-18	no	no
Pb442	Healthy rhizosphere	Soil B	21	Nutrient agar	2023-04-19	no	no
Pb443	Healthy rhizosphere	Soil B	21	Nutrient agar	2023-04-19	no	no
Pb444	Healthy rhizosphere	Soil B	21	Nutrient agar	2023-04-19	yes	yes
Pb445	Diseased phyllosphere	Soil B	21	Nutrient agar	2023-04-19	no	no
Pb446	Healthy rhizosphere	Soil B	21	Nutrient agar	2023-04-19	no	no
Pb447	Healthy rhizosphere	Soil B	21	Nutrient agar	2023-04-19	no	no
Pb448	Healthy rhizosphere	Soil B	21	Nutrient agar	2023-04-19	yes	yes
Pb449	Healthy rhizosphere	Soil B	21	Nutrient agar	2023-04-19	yes	yes
Pb450	Healthy rhizosphere	Soil B	21	Nutrient agar	2023-04-19	yes	yes
Pb451	Healthy rhizosphere	Soil B	21	Nutrient agar	2023-04-19	no	no
Pb452	Healthy rhizosphere	Soil B	21	Nutrient agar	2023-04-19	no	no
Pb453	Healthy rhizosphere	Soil B	21	Nutrient agar	2023-04-19	no	no
Pb454	Healthy rhizosphere	Soil B	21	Nutrient agar	2023-04-19	yes	yes
Pb455	Healthy rhizosphere	Soil B	21	Nutrient agar	2023-04-19	yes	yes
Pb456	Healthy rhizosphere	Soil B	21	Nutrient agar	2023-04-19	no	no
Pb457	Healthy rhizosphere	Soil B	21	Nutrient agar	2023-04-19	yes	yes
Pb458	Healthy rhizosphere	Soil B	21	Nutrient agar	2023-04-19	yes	yes
Pb459	Healthy rhizosphere	Soil B	21	Nutrient agar	2023-04-19	no	no
Pb460	Healthy rhizosphere	Soil B	21	Nutrient agar	2023-04-19	yes	yes
Pb461	Diseased phyllosphere	Soil B	21	Nutrient agar	2023-04-19	yes	no
Pb462	Diseased phyllosphere	Soil B	21	Nutrient agar	2023-04-19	no	no
Pb463	Diseased phyllosphere	Soil B	21	Nutrient agar	2023-04-19	no	no
Pb464	Diseased phyllosphere	Soil B	21	Nutrient agar	2023-04-19	no	no
Pb465	Diseased phyllosphere	Soil B	21	Nutrient agar	2023-04-19	no	no
Pb466	Diseased phyllosphere	Soil B	21	Nutrient agar	2023-04-19	no	no
Pb467	Diseased phyllosphere	Soil B	21	Nutrient agar	2023-04-19	no	no
Pb468	Diseased phyllosphere	Soil B	21	Nutrient agar	2023-04-19	no	no
Pb469	Diseased phyllosphere	Soil B	21	Nutrient agar	2023-04-19	no	no
Pb470	Diseased phyllosphere	Soil B	21	Nutrient agar	2023-04-19	no	no
Pb471	Diseased phyllosphere	Soil B	21	Nutrient agar	2023-04-19	no	no
Pb472	Diseased phyllosphere	Soil B	21	Nutrient agar	2023-04-19	no	no
Pb473	Healthy phyllosphere	Soil A	28	Nutrient agar	2023-04-19	no	no
Pb474	Diseased rhizosphere	Soil A	14	Nutrient agar	2023-04-19	no	no
Pb475	Diseased rhizosphere	Soil A	14	Nutrient agar	2023-04-19	yes	yes
Pb476	Diseased rhizosphere	Soil A	14	Nutrient agar	2023-04-19	no	no
Pb477	Diseased rhizosphere	Soil A	14	Nutrient agar	2023-04-19	no	no
Pb478	Diseased rhizosphere	Soil A	14	Nutrient agar	2023-04-19	no	no
Pb479	Diseased rhizosphere	Soil A	14	Nutrient agar	2023-04-19	no	no
Pb480	Diseased rhizosphere	Soil A	14	Nutrient agar	2023-04-19	no	no
Pb481	Diseased rhizosphere	Soil A	14	Nutrient agar	2023-04-19	no	no
Pb482	Diseased rhizosphere	Soil A	14	Nutrient agar	2023-04-19	no	no
Pb483	Diseased rhizosphere	Soil A	14	Nutrient agar	2023-04-19	no	no
Pb484	Diseased phyllosphere	Soil B	28	Nutrient agar	2023-04-19	no	no
Pb485	Diseased phyllosphere	Soil B	28	Nutrient agar	2023-04-19	no	no
Pb486	Diseased phyllosphere	Soil B	28	Nutrient agar	2023-04-19	no	no
Pb487	Diseased phyllosphere	Soil B	28	Nutrient agar	2023-04-19	no	no
Pb488	Diseased phyllosphere	Soil B	28	Nutrient agar	2023-04-19	no	no
Pb489	Diseased phyllosphere	Soil B	28	Nutrient agar	2023-04-19	no	no
Pb490	Diseased phyllosphere	Soil B	28	Nutrient agar	2023-04-19	no	no
Pb491	Diseased phyllosphere	Soil B	28	Nutrient agar	2023-04-19	no	no
Pb492	Diseased phyllosphere	Soil B	28	Nutrient agar	2023-04-19	no	no
Pb493	Diseased phyllosphere	Soil B	28	Nutrient agar	2023-04-19	no	no
Pb494	Diseased phyllosphere	Soil B	14	Nutrient agar	2023-04-19	no	no
Pb495	Diseased phyllosphere	Soil B	14	Nutrient agar	2023-04-19	no	no
Pb496	Diseased phyllosphere	Soil B	14	Nutrient agar	2023-04-19	no	no
Pb497	Diseased phyllosphere	Soil B	14	Nutrient agar	2023-04-19	no	no
Pb498	Diseased phyllosphere	Soil B	14	Nutrient agar	2023-04-19	no	no
Pb499	Diseased phyllosphere	Soil B	14	Nutrient agar	2023-04-19	no	no
Pb500	Diseased phyllosphere	Soil B	14	Nutrient agar	2023-04-19	no	no
Pb501	Diseased phyllosphere	Soil B	14	Nutrient agar	2023-04-19	no	no
Pb502	Diseased phyllosphere	Soil B	14	Nutrient agar	2023-04-19	no	no
Pb503	Diseased phyllosphere	Soil B	21	Nutrient agar	2023-04-19	no	no
Pb504	Diseased phyllosphere	Soil B	21	Nutrient agar	2023-04-19	no	no
Pb505	Diseased phyllosphere	Soil B	14	Nutrient agar	2023-04-19	no	no
Pb506	Diseased phyllosphere	Soil B	14	Nutrient agar	2023-04-19	no	no
Pb507	Diseased rhizosphere	Soil B	21	Nutrient agar	2023-04-19	yes	yes
Pb508	Diseased phyllosphere	Soil B	14	Nutrient agar	2023-04-19	yes	yes
Pb509	Diseased rhizosphere	Soil B	21	Nutrient agar	2023-04-19	no	no
Pb510	Healthy rhizosphere	Soil B	28	Nutrient agar	2023-04-17	yes	yes
Pb511	Healthy rhizosphere	Soil B	28	Nutrient agar	2023-04-17	yes	yes
Pb512	Healthy rhizosphere	Soil B	28	Nutrient agar	2023-04-17	no	no
Pb513	Diseased phyllosphere	Soil B	14	Nutrient agar	2023-04-19	no	no
Pb514	Healthy rhizosphere	Soil A	28	Nutrient agar	2023-04-17	no	no
Pb515	Healthy rhizosphere	Soil A	28	Nutrient agar	2023-04-17	no	no
Pb516	Healthy rhizosphere	Soil B	28	Nutrient agar	2023-04-17	no	no
Pb517	Healthy rhizosphere	Soil B	28	Nutrient agar	2023-04-17	no	no
Pb518	Healthy rhizosphere	Soil B	21	Nutrient agar	2023-04-17	no	no
Pb519	Healthy rhizosphere	Soil B	28	Nutrient agar	2023-04-17	no	no
Pb520	Healthy rhizosphere	Soil A	21	Nutrient agar	2023-04-17	no	no
Pb521	Healthy rhizosphere	Soil A	28	M9 agar agar	2023-04-17	yes	yes
Pb522	Diseased phyllosphere	Soil B	28	M9 agar agar	2023-04-20	yes	yes
Pb523	Healthy rhizosphere	Soil A	21	Nutrient agar	2023-04-17	no	no
Pb524	Healthy rhizosphere	Soil B	28	Nutrient agar	2023-04-17	yes	yes
Pb525	Healthy rhizosphere	Soil A	28	M9 agar agar	2023-04-17	no	no
Pb526	Diseased phyllosphere	Soil A	14	M9 agar agar	2023-04-20	no	no
Pb527	Diseased rhizosphere	Soil A	14	M9 agar agar	2023-04-20	no	no
Pb528	Diseased rhizosphere	Soil B	14	M9 agar agar	2023-04-20	no	no
Pb529	Healthy rhizosphere	Soil B	28	M9 agar agar	2023-04-20	yes	yes
Pb530	Diseased phyllosphere	Soil B	21	M9 agar agar	2023-04-20	no	no
Pb531	Healthy rhizosphere	Soil A	28	M9 agar agar	2023-04-20	no	no
Pb532	Diseased phyllosphere	Soil A	28	M9 agar agar	2023-04-20	no	no
Pb533	Healthy rhizosphere	Soil A	14	M9 agar agar	2023-04-20	no	no
Pb534	Diseased rhizosphere	Soil A	21	M9 agar agar	2023-04-20	no	no
Pb535	Diseased rhizosphere	Soil A	21	M9 agar agar	2023-04-20	no	no
Pb536	Diseased rhizosphere	Soil A	21	M9 agar agar	2023-04-20	no	no
Pb537	Diseased phyllosphere	Soil B	21	M9 agar agar	2023-04-20	yes	yes
Pb538	Healthy rhizosphere	Soil B	21	M9 agar agar	2023-04-20	no	no
Pb539	Healthy rhizosphere	Soil B	21	M9 agar agar	2023-04-20	yes	yes
Pb540	Diseased rhizosphere	Soil A	21	M9 agar agar	2023-04-20	no	no
Pb541	Healthy rhizosphere	Soil A	14	Nutrient agar	2023-04-19	no	no
Pb542	Healthy rhizosphere	Soil A	14	Nutrient agar	2023-04-19	no	no
Pb543	Healthy rhizosphere	Soil A	14	Nutrient agar	2023-04-19	no	no
Pb544	Diseased rhizosphere	Soil B	21	Nutrient agar	2023-04-19	no	no
Pb545	Diseased rhizosphere	Soil A	21	Nutrient agar	2023-04-19	no	no
Pb546	Healthy rhizosphere	Soil A	14	Nutrient agar	2023-04-19	no	no
Pb547	Healthy phyllosphere	Soil A	21	Nutrient agar	2023-04-19	no	no
Pb548	Healthy phyllosphere	Soil A	21	Nutrient agar	2023-04-19	yes	yes
Pb549	Healthy phyllosphere	Soil A	14	Nutrient agar	2023-04-19	no	no
Pb550	Diseased rhizosphere	Soil A	21	Nutrient agar	2023-04-19	yes	yes
Pb551	Diseased rhizosphere	Soil A	21	Nutrient agar	2023-04-19	no	no
Pb552	Diseased rhizosphere	Soil A	21	Nutrient agar	2023-04-19	no	no
Pb553	Diseased phyllosphere	Soil A	14	Nutrient agar	2023-04-19	no	no
Pb554	Diseased phyllosphere	Soil A	14	Nutrient agar	2023-04-19	no	no
Pb555	Diseased phyllosphere	Soil A	14	Nutrient agar	2023-04-19	no	no
Pb556	Diseased phyllosphere	Soil A	14	Nutrient agar	2023-04-19	no	no
Pb557	Diseased phyllosphere	Soil A	14	Nutrient agar	2023-04-19	yes	no
Pb558	Diseased phyllosphere	Soil A	14	Nutrient agar	2023-04-19	yes	no
Pb559	Diseased phyllosphere	Soil A	14	Nutrient agar	2023-04-19	no	no
Pb560	Diseased phyllosphere	Soil A	14	Nutrient agar	2023-04-19	yes	yes
Pb561	Diseased rhizosphere	Soil B	14	Nutrient agar	2023-04-19	yes	yes
Pb562	Diseased rhizosphere	Soil B	14	Nutrient agar	2023-04-19	yes	yes
Pb563	Diseased rhizosphere	Soil B	14	Nutrient agar	2023-04-19	yes	no
Pb564	Diseased phyllosphere	Soil A	14	Nutrient agar	2023-04-19	no	no
Pb565	Diseased rhizosphere	Soil B	14	Nutrient agar	2023-04-19	yes	yes
Pb566	Diseased rhizosphere	Soil B	14	Nutrient agar	2023-04-19	yes	yes
Pb567	Diseased rhizosphere	Soil B	14	Nutrient agar	2023-04-19	yes	yes
Pb568	Diseased rhizosphere	Soil B	14	Nutrient agar	2023-04-19	yes	yes
Pb569	Diseased rhizosphere	Soil B	14	Nutrient agar	2023-04-19	yes	yes
Pb570	Healthy rhizosphere	Soil A	28	Nutrient agar	2023-04-19	no	no
Pb571	Diseased phyllosphere	Soil A	21	Nutrient agar	2023-04-19	yes	no
Pb572	Diseased phyllosphere	Soil A	21	Nutrient agar	2023-04-19	no	no
Pb573	Diseased phyllosphere	Soil A	21	Nutrient agar	2023-04-19	no	no
Pb574	Healthy rhizosphere	Soil A	28	Nutrient agar	2023-04-19	no	no
Pb575	Healthy rhizosphere	Soil A	28	Nutrient agar	2023-04-19	yes	no
Pb576	Healthy rhizosphere	Soil A	28	Nutrient agar	2023-04-19	no	no
Pb577	Diseased rhizosphere	Soil A	28	Nutrient agar	2023-04-19	no	no
Pb578	Diseased rhizosphere	Soil A	28	Nutrient agar	2023-04-19	no	no
Pb579	Diseased rhizosphere	Soil A	28	Nutrient agar	2023-04-19	no	no
Pb580	Diseased rhizosphere	Soil A	28	Nutrient agar	2023-04-19	no	no
Pb581	Diseased rhizosphere	Soil A	28	Nutrient agar	2023-04-19	no	no
Pb582	Healthy rhizosphere	Soil B	14	Nutrient agar	2023-04-19	no	no
Pb583	Healthy rhizosphere	Soil B	14	Nutrient agar	2023-04-19	no	no
Pb584	Healthy rhizosphere	Soil A	28	Nutrient agar	2023-04-20	no	no
Pb585	Diseased rhizosphere	Soil A	28	Nutrient agar	2023-04-20	yes	no
Pb586	Diseased phyllosphere	Soil A	21	M9 agar agar	2023-04-20	no	no
Pb587	Healthy rhizosphere	Soil B	21	M9 agar agar	2023-04-20	no	no
Pb588	Diseased phyllosphere	Soil A	28	M9 agar agar	2023-04-17	no	no
Pb589	Diseased rhizosphere	Soil B	14	Nutrient agar	2023-04-17	no	no
Pb590	Diseased rhizosphere	Soil A	28	Nutrient agar	2023-04-13	no	no
Pb591	Diseased phyllosphere	Soil B	21	M9 agar agar	2023-04-18	no	no
Pb592	Diseased phyllosphere	Soil A	14	M9 agar agar	2023-04-18	no	no
Pb593	Healthy rhizosphere	Soil B	21	Nutrient agar	2023-04-19	no	no
Pb594	Diseased phyllosphere	Soil A	21	Nutrient agar	2023-04-17	no	no
	'yes' indicate presence of an inhibition zone
	'no' indicate absence of an inhibition zone
