# Supplementary material for: Linking microbiome structure to functional analysis identifies resilient Pseudarthrobacter, Pseudomonas, and Streptomyces antagonists of Phytophthora infestans in tomato
Source: Front Microbiol. 2026 May 1;17:1810932. doi: 10.3389/fmicb.2026.1810932 (PMC13177180; doi:10.3389/fmicb.2026.1810932)
Supplement: Supplementary file 2 [file Table_2.xlsx]

## Sheet: Sheet1
							Activity against	Activity against	Activity against
S/N	Isolate code	Acession number	Sample source	Isolation Media	Isolation temp (°C)	Soil origin (organic)	P. infestans	P. syringae	X. versicatoria
1	Acidovorax sp._Pb575	PX890198.1	Healthy rhizosphere	Nutrient agar	28	A	+ +	-	-
2	Arthrobacter sp._Pb340	PX890154.1	Diseased phyllosphere	M9	21	B	+ +	-	-
3	Arthrobacter sp._Pb384	PX890162.1	Diseased phyllosphere	M9	14	A	+ +	nt	nt
4	Bacillus sp._Pb109	PX890119.1	Diseased rhizosphere	Nutrient agar	14	B	+ +	-	+
5	Bacillus sp._Pb168	PX890126.1	Diseased rhizosphere	Nutrient agar	28	A	+ ++	-	+ +
6	Bacillus sp._Pb396	PX890166.1	Healthy rhizosphere	Nutrient agar	21	B	+ +	-	-
7	Bacillus sp._Pb444	PX890168.1	Healthy rhizosphere	Nutrient agar	21	B	+ ++	+	+
8	Bacillus sp._Pb508	PX890177.1	Diseased phyllosphere	Nutrient agar	14	B	+ +	-	+
9	Chryseobacterium sp._Pb107	PX890118.1	Diseased rhizosphere	Nutrient agar	14	B	+ +	-	+
10	Chryseobacterium sp._Pb247	PX890136.1	Healthy rhizosphere	Nutrient agar	21	A	+	-	+
11	Leclercia sp._Pb522	PX890181.1	Diseased phyllosphere	M9	28	B	+ +	nt	nt
12	Leclercia sp._Pb529	PX890183.1	Healthy rhizosphere	M9	28	B	+ +	+	+ +
13	Leclercia sp._Pb548	PX890186.1	Healthy phyllosphere	Nutrient agar	21	A	+ +	-	+
14	Leclercia sp._Pb563	PX890192.1	Diseased rhizosphere	Nutrient agar	14	B	+	+	+ +
15	Microbacterium sp._Pb113	PX890121.1	Diseased rhizosphere	Nutrient agar	14	B	+	-	-
16	Microbacterium sp._Pb342	PX890156.1	Diseased phyllosphere	M9	21	B	+	-	-
17	Microbacterium sp._Pb539	PX890185.1	Healthy rhizosphere	M9	21	B	+	-	+
18	Microbacterium sp._Pb571	PX890197.1	Diseased phyllosphere	Nutrient agar	21	A	+	+	+ +
19	Microbacterium sp._Pb88	PX890117.1	Diseased phyllosphere	Nutrient agar	21	A	+	-	+
20	Paenibacillus sp._Pb160	PX890125.1	Diseased rhizosphere	Nutrient agar	28	A	+ +	-	+ +
21	Paenibacillus sp._Pb355	PX890157.1	Diseased rhizosphere	M9	21	B	+ +	-	+
22	Pseudarthrobacter sp._Pb177	PX890131.1	Diseased phyllosphere	Nutrient agar	28	B	+ +	-	+ +
23	Pseudarthrobacter sp._Pb537	PX890184.1	Diseased phyllosphere	M9	21	B	+	-	+
24	Pseudomonas sp._Pb110	PX890120.1	Diseased rhizosphere	Nutrient agar	14	B	+ +	-	+
25	Pseudomonas sp._Pb114	PX890122.1	Diseased rhizosphere	Nutrient agar	14	B	+ +	-	+ +
26	Pseudomonas sp._Pb126	PX890123.1	Diseased phyllosphere	Nutrient agar	14	A	+ +	-	+
27	Pseudomonas sp._Pb151	PX890124.1	Diseased rhizosphere	Nutrient agar	28	A	+ ++	+	+ +
28	Pseudomonas sp._Pb16	PX890110.1	Healthy rhizosphere	Nutrient agar	28	B	+ +	-	-
29	Pseudomonas sp._Pb170	PX890127.1	Healthy phyllosphere	Nutrient agar	28	B	+ ++	-	+ +
30	Pseudomonas sp._Pb172	PX890129.1	Healthy rhizosphere	Nutrient agar	14	A	+	nt	-
31	Pseudomonas sp._Pb176	PX890130.1	Diseased rhizosphere	Nutrient agar	28	A	+ +	-	+ +
32	Pseudomonas sp._Pb22	PX890111.1	Healthy rhizosphere	Nutrient agar	28	B	+ +	-	+ +
33	Pseudomonas sp._Pb23	PX890112.1	Diseased phyllosphere	Nutrient agar	28	A	+ +	-	-
34	Pseudomonas sp._Pb240	PX890132.1	Diseased rhizosphere	Nutrient agar	21	A	+ +	-	+ +
35	Pseudomonas sp._Pb241	PX890133.1	Diseased rhizosphere	Nutrient agar	21	A	+	+	+ +
36	Pseudomonas sp._Pb244	PX890135.1	Diseased rhizosphere	Nutrient agar	21	A	+ +	+	-
37	Pseudomonas sp._Pb25	PX890113.1	Healthy rhizosphere	Nutrient agar	28	B	+	+ +	+
38	Pseudomonas sp._Pb250	PX890137.1	Diseased rhizosphere	Nutrient agar	28	B	+	-	-
39	Pseudomonas sp._Pb252	PX890138.1	Diseased phyllosphere	Nutrient agar	28	B	+ +	+	-
40	Pseudomonas sp._Pb257	PX890139.1	Diseased rhizosphere	Nutrient agar	28	B	+ +	+	+ +
41	Pseudomonas sp._Pb27	PX890114.1	Healthy rhizosphere	Nutrient agar	28	B	+ +	+	+ +
42	Pseudomonas sp._Pb271	PX890140.1	Diseased rhizosphere	Nutrient agar	28	B	+ +	+ +	+ +
43	Pseudomonas sp._Pb285	PX890142.1	Diseased rhizosphere	Nutrient agar	28	B	+ +	-	-
44	Pseudomonas sp._Pb29	PX890115.1	Healthy rhizosphere	Nutrient agar	28	B	+ +	+ +	+ +
45	Pseudomonas sp._Pb298	PX890143.1	Healthy rhizosphere	Nutrient agar	14	B	+ +	-	+ +
46	Pseudomonas sp._Pb307	PX890145.1	Diseased rhizosphere	Nutrient agar	14	A	+ +	+	+ +
47	Pseudomonas sp._Pb308	PX890146.1	Healthy rhizosphere	Nutrient agar	14	B	+ +	-	-
48	Pseudomonas sp._Pb312	PX890147.1	Diseased rhizosphere	Nutrient agar	21	B	+ +	-	+ +
49	Pseudomonas sp._Pb322	PX890152.1	Diseased rhizosphere	Nutrient agar	21	B	+ +	-	+
50	Pseudomonas sp._Pb328	PX890153.1	Healthy rhizosphere	M9	14	B	+ +	-	-
51	Pseudomonas sp._Pb341	PX890155.1	Diseased phyllosphere	M9	14	B	+	-	-
52	Pseudomonas sp._Pb357	PX890158.1	Diseased rhizosphere	M9	21	B	+ +	-	+ +
53	Pseudomonas sp._Pb377	PX890159.1	Diseased phyllosphere	Nutrient agar	14	A	+ +	-	+ +
54	Pseudomonas sp._Pb380	PX890160.1	Diseased rhizosphere	M9	14	A	+ +	-	-
55	Pseudomonas sp._Pb383	PX890161.1	Diseased phyllosphere	M9	14	A	+ +	-	-
56	Pseudomonas sp._Pb388	PX890163.1	Healthy rhizosphere	Nutrient agar	21	B	+ +	-	-
57	Pseudomonas sp._Pb393	PX890164.1	Healthy rhizosphere	Nutrient agar	21	B	+	+ +	+ +
58	Pseudomonas sp._Pb448	PX890169.1	Healthy rhizosphere	Nutrient agar	21	B	+ +	-	+ +
59	Pseudomonas sp._Pb450	PX890170.1	Healthy rhizosphere	Nutrient agar	21	B	+ +	-	-
60	Pseudomonas sp._Pb454	PX890171.1	Healthy rhizosphere	Nutrient agar	21	B	+ +	+	+
61	Pseudomonas sp._Pb455	PX890172.1	Healthy rhizosphere	Nutrient agar	21	B	+	-	-
62	Pseudomonas sp._Pb457	PX890173.1	Healthy rhizosphere	Nutrient agar	21	B	+ +	-	+ +
63	Pseudomonas sp._Pb458	PX890174.1	Healthy rhizosphere	Nutrient agar	21	B	+ +	-	+ +
64	Pseudomonas sp._Pb460	PX890175.1	Healthy rhizosphere	Nutrient agar	21	B	+ +	-	+ +
65	Pseudomonas sp._Pb507	PX890176.1	Diseased rhizosphere	Nutrient agar	21	B	+ +	-	-
66	Pseudomonas sp._Pb510	PX890178.1	Healthy rhizosphere	Nutrient agar	28	B	+ +	+	+
67	Pseudomonas sp._Pb511	PX890179.1	Healthy rhizosphere	Nutrient agar	28	B	+ +	-	+ +
68	Pseudomonas sp._Pb521	PX890180.1	Healthy rhizosphere	M9	28	A	+ +	nt	+ +
69	Pseudomonas sp._Pb550	PX890187.1	Diseased rhizosphere	Nutrient agar	21	A	+	+	+
70	Pseudomonas sp._Pb561	PX890190.1	Diseased rhizosphere	Nutrient agar	14	B	+	-	-
71	Pseudomonas sp._Pb562	PX890191.1	Diseased rhizosphere	Nutrient agar	14	B	+ +	-	-
72	Pseudomonas sp._Pb567	PX890194.1	Diseased rhizosphere	Nutrient agar	14	B	+ +	-	-
73	Pseudomonas sp._Pb568	PX890195.1	Diseased rhizosphere	Nutrient agar	14	B	+ +	-	-
74	Pseudomonas sp._Pb569	PX890196.1	Diseased rhizosphere	Nutrient agar	14	B	+ +	-	+ +
75	Rheinheimera sp._Pb408	PX890167.1	Diseased rhizosphere	Nutrient agar	14	A	+	-	-
76	Rhizobiaceae sp._Pb565	PX890193.1	Diseased rhizosphere	Nutrient agar	14	B	+	+	+ ++
77	Rhizobium sp._Pb242	PX890134.1	Diseased rhizosphere	Nutrient agar	28	B	+ +	+	-
78	Sphingomonas sp._Pb171	PX890128.1	Diseased phyllosphere	Nutrient agar	21	B	+	-	+ +
79	Stenotrophomonas sp._Pb395	PX890165.1	Healthy rhizosphere	Nutrient agar	21	B	+ +	-	-
80	Streptomyces sp._Pb284	PX890141.1	Diseased rhizosphere	Nutrient agar	28	B	+	-	-
81	Streptomyces sp._Pb301	PX890144.1	Healthy rhizosphere	Nutrient agar	14	B	+ +	-	+
82	Streptomyces sp._Pb39	PX890116.1	Healthy rhizosphere	Nutrient agar	28	B	+ +	-	-
83	Streptomyces sp._Pb557	PX890188.1	Diseased phyllosphere	Nutrient agar	14	A	+	-	+
84	Streptomyces sp._Pb558	PX890189.1	Diseased phyllosphere	Nutrient agar	14	A	+	-	-
	(+++) above 3cm
	(++) 2cm to 3cm
	(+) below 2cm
	(-)no inhibition
	(nt) not tested
	In vitro tests with Phytophthora infestans were performed on low nutrient RA (10% Conc)
	In vitro tests with Pseudomonas syringae pv. tomato and Xanthomonas vesicatoria were performed on nutrient agar
