# Supplementary material for: Linking microbiome structure to functional analysis identifies resilient Pseudarthrobacter, Pseudomonas, and Streptomyces antagonists of Phytophthora infestans in tomato
Source: Front Microbiol. 2026 May 1;17:1810932. doi: 10.3389/fmicb.2026.1810932 (PMC13177180; doi:10.3389/fmicb.2026.1810932)
Supplement: Supplementary file 3 [file Table_3.xlsx]

## Sheet: Sheet1
contrast	ratio	SE	df	asymp.LCL	asymp.UCL	null	z.ratio	p.value	Treatment	perc_reduction	perc_low	perc_high	sig
Healthy control / Diseased_control	0.0144296	0.00300926	inf	0.00798454	0.0260771	1	-20.3238	8.71712e-91	Healthy control	98.557	97.3923	99.2015	***
Copper standard / Diseased_control	0.0321277	0.00669727	inf	0.0177822	0.0580461	1	-16.4927	2.27629e-60	Copper standard	96.7872	94.1954	98.2218	***
Pseudarthrobacter sp._Pb177 / Diseased_control	0.194989	0.0409959	inf	0.107377	0.354086	1	-7.77567	2.7519e-14	Pseudarthrobacter sp._Pb177	80.5011	64.5914	89.2623	***
Streptomyces sp._Pb39 / Diseased_control	0.257338	0.0540066	inf	0.141865	0.466803	1	-6.46776	2.73532e-10	Streptomyces sp._Pb39	74.2662	53.3197	85.8135	***
Streptomyces sp._Pb557 / Diseased_control	0.305547	0.064836	inf	0.167331	0.557929	1	-5.58752	5.06745e-08	Streptomyces sp._Pb557	69.4453	44.2071	83.2669	***
Pseudomonas sp._Pb29 / Diseased_control	0.351278	0.0737808	inf	0.193559	0.637513	1	-4.98095	1.15997e-06	Pseudomonas sp._Pb29	64.8722	36.2487	80.6441	***
Pseudomonas sp._Pb176 / Diseased_control	0.378956	0.0798594	inf	0.208396	0.689111	1	-4.60452	6.49646e-06	Pseudomonas sp._Pb176	62.1044	31.0889	79.1604	***
Pseudomonas sp._Pb285 / Diseased_control	0.400178	0.0852644	inf	0.218615	0.732531	1	-4.29841	2.36539e-05	Pseudomonas sp._Pb285	59.9822	26.7469	78.1385	***
Pseudomonas sp._Pb114 / Diseased_control	0.443435	0.0937154	inf	0.243436	0.807746	1	-3.84786	0.000145636	Pseudomonas sp._Pb114	55.6565	19.2254	75.6564	***
Pseudomonas sp._Pb377 / Diseased_control	0.491699	0.104258	inf	0.269399	0.897433	1	-3.34796	0.000895482	Pseudomonas sp._Pb377	50.8301	10.2567	73.0601	***
Pseudomonas sp._Pb151 / Diseased_control	0.507981	0.10764	inf	0.278429	0.926789	1	-3.1964	0.00139154	Pseudomonas sp._Pb151	49.2019	7.32113	72.1571	**
